# Supplementary material for: Conjugated Linoleic Acid Ameliorates High Fat-Induced Insulin Resistance via Regulating Gut Microbiota–Host Metabolic and Immunomodulatory Interactions
Source: Nutrients. 2024 Apr 11;16(8):1133. doi: 10.3390/nu16081133 (PMC11053735; doi:10.3390/nu16081133)
Supplement: Supplementary file 1 [file nutrients-16-01133-s001.zip]

Archive with 1 entries (1 files):
- nutrients-2867005-supplementary.pdf
